# Supplementary material for: Phase I/II intra-patient dose escalation study of vorinostat in children with relapsed solid tumor, lymphoma, or leukemia
Source: Clin Epigenetics. 2019 Dec 10;11:188. doi: 10.1186/s13148-019-0775-1 (PMC6902473; doi:10.1186/s13148-019-0775-1)
Supplement: Supplementary file 6 — Additional file 6: PK parameters (± SD). Medians and means of all dose levels. [file 13148_2019_775_MOESM6_ESM.xlsx]

## Sheet: 130 mg m2 d
	Cmax [µM]	Cmax [ng/mL]	Tmax [h]	AUClast [µM*h]	AUClast [ng/mL*h]	AUCtotal [µM*h]	AUCtotal [ng/mL*h]	t1/2 [h]	Clearance [L/h]	Vz [L]
Number of values	5	5	5	5	5	5	5	5	5	5
Minimum	0.44	117	1	1.59	419	2.25	595	1.15	72	164
25% Percentile	0.715	189.5	1.25	1.8	474.5	2.43	643	1.44	85.5	206.5
Median	1.02	269	2	4.32	1141	5.26	1389	2.16	108	336
75% Percentile	2.055	543	3	5.22	1380	5.62	1486	2.885	277	1034
Maximum	2.83	747	4	5.8	1533	5.98	1581	3.37	290	1408
Mean	1.312	346.8	2.1	3.672	970	4.272	1129	2.162	166.6	563.4
Std. Deviation	0.902	237.8	1.14	1.802	476.8	1.712	451.9	0.8256	102.1	508.1
Std. Error of Mean	0.4034	106.4	0.5099	0.8057	213.2	0.7655	202.1	0.3692	45.64	227.2
Lower 95% CI of mean	0.192	51.48	0.6843	1.435	377.9	2.147	568	1.137	39.87	-67.52
Upper 95% CI of mean	2.432	642.1	3.516	5.909	1562	6.397	1690	3.187	293.3	1194
Coefficient of variation	0.6875	0.6858	0.5429	0.4906	0.4916	0.4007	0.4002	0.3819	0.6126	0.9019
Additional file 6.
PK parameters (± SD). Medians and means of all dose levels.
Pharmacokinetic parameter:
Cmax = Maximum concentration in plasma
Tmax = Time to maximum concentration
AUClast = Area under the curve from time point 0 h to the last blood sample taken
AUCtotal = Area under the curve from time point 0 h to infinity
t1/2 = Terminal half life of vorinostat
Vz = Volume of distribution

## Sheet: 180 mg m2 d
	Cmax [µM]	Cmax [ng/mL]	Tmax [h]	AUClast [µM*h]	AUClast [ng/mL*h]	AUCtotal [µM*h]	AUCtotal [ng/mL*h]	t1/2 [h]	Clearance [L/h]	Vz [L]
Number of values	31	31	31	31	31	28	28	28	28	28
Minimum	0.31	82.9	0.5	1.44	379	1.53	404	0.59	33	78
25% Percentile	0.78	205	1.5	2.67	705	2.905	768	1.353	123.5	291.5
Median	1.06	281	1.5	3.75	992	4.275	1131	1.925	181.5	489.5
75% Percentile	1.55	409	4	5.15	1361	6.978	1844	2.853	301	930.5
Maximum	2.77	732	6	8.6	2274	11.38	3009	5.03	743	2266
Mean	1.178	311.6	2.387	4.096	1083	5.087	1344	2.215	225.3	680.5
Std. Deviation	0.6067	160.4	1.531	2.026	535.8	2.828	747.7	1.212	155.2	542.2
Std. Error of Mean	0.109	28.8	0.275	0.3639	96.24	0.5344	141.3	0.229	29.32	102.5
Lower 95% CI of mean	0.9558	252.7	1.825	3.353	886	3.99	1054	1.745	165.1	470.3
Upper 95% CI of mean	1.401	370.4	2.949	4.839	1279	6.183	1634	2.685	285.5	890.8
Coefficient of variation	0.5149	0.5147	0.6415	0.4947	0.495	0.5559	0.5562	0.5472	0.6888	0.7967

## Sheet: 214 mg m2 d
	Cmax [µM]	Cmax [ng/mL]	Tmax [h]	AUClast [µM*h]	AUClast [ng/mL*h]	AUCtotal [µM*h]	AUCtotal [ng/mL*h]	t1/2 [h]	Clearance [L/h]	Vz [L]
Number of values	1	1	1	1	1	1	1	1	1	1
Minimum
25% Percentile
Median	1.29	341	1	2.52	666	2.84	752	1.12	399	646
75% Percentile
Maximum
Mean	1.29	341	1	2.52	666	2.84	752	1.12	399	646
Std. Deviation	0	0	0	0	0	0	0	0	0	0
Std. Error of Mean	0	0	0	0	0	0	0	0	0	0
Lower 95% CI of mean
Upper 95% CI of mean
Coefficient of variation	0	0	0	0	0	0	0	0	0	0

## Sheet: 230 mg m2 d
	Cmax [µM]	Cmax [ng/mL]	Tmax [h]	AUClast [µM*h]	AUClast [ng/mL*h]	AUCtotal [µM*h]	AUCtotal [ng/mL*h]	t1/2 [h]	Clearance [L/h]	Vz [L]
Number of values	22	22	22	22	22	20	20	20	20	20
Minimum	0.5	131	0.5	1.45	383	1.61	427	1.03	106	227
25% Percentile	0.835	221.3	1	3.105	819.8	3.22	852	1.395	149.3	421.3
Median	1.44	379.5	1.5	4.035	1067	4.405	1165	1.63	220.5	531.5
75% Percentile	2.05	542.8	2	6.503	1719	7.075	1869	2.108	280.3	811.8
Maximum	3.99	1054	4	13.3	3522	8.92	2358	4.37	937	1941
Mean	1.591	420.4	1.727	4.889	1293	4.958	1310	1.834	257	639.8
Std. Deviation	0.9039	238.9	1.02	2.695	713.5	2.182	576.6	0.7279	176.5	385.1
Std. Error of Mean	0.1927	50.94	0.2175	0.5746	152.1	0.4878	128.9	0.1628	39.47	86.11
Lower 95% CI of mean	1.191	314.4	1.275	3.694	976.2	3.937	1041	1.493	174.4	459.6
Upper 95% CI of mean	1.992	526.3	2.18	6.084	1609	5.979	1580	2.174	339.6	820
Coefficient of variation	0.568	0.5683	0.5907	0.5513	0.552	0.44	0.44	0.397	0.6868	0.6019

## Sheet: 250 mg m2 d
	Cmax [µM]	Cmax [ng/mL]	Tmax [h]	AUClast [µM*h]	AUClast [ng/mL*h]	AUCtotal [µM*h]	AUCtotal [ng/mL*h]	t1/2 [h]	Clearance [L/h]	Vz [L]
Number of values	2	2	2	2	2	2	2	2	2	2
Minimum	2.17	573	1.5	5.63	1487	5.76	1524	1.22	180	345
25% Percentile	2.17	573	1.5	5.63	1487	5.76	1524	1.22	180	345
Median	2.665	704	1.75	5.77	1525	6.025	1594	1.475	188.5	398
75% Percentile	3.16	835	2	5.91	1563	6.29	1663	1.73	197	451
Maximum	3.16	835	2	5.91	1563	6.29	1663	1.73	197	451
Mean	2.665	704	1.75	5.77	1525	6.025	1594	1.475	188.5	398
Std. Deviation	0.7	185.3	0.3536	0.198	53.74	0.3748	98.29	0.3606	12.02	74.95
Std. Error of Mean	0.495	131	0.25	0.14	38	0.265	69.5	0.255	8.5	53
Lower 95% CI of mean	-3.625	-960.5	-1.427	3.991	1042	2.658	710.4	-1.765	80.5	-275.4
Upper 95% CI of mean	8.955	2369	4.927	7.549	2008	9.392	2477	4.715	296.5	1071
Coefficient of variation	0.2627	0.2632	0.202	0.0343	0.0352	0.0622	0.0617	0.2445	0.0638	0.1883

## Sheet: 280 mg m2 d
	Cmax [µM]	Cmax [ng/mL]	Tmax [h]	AUClast [µM*h]	AUClast [ng/mL*h]	AUCtotal [µM*h]	AUCtotal [ng/mL*h]	t1/2 [h]	Clearance [L/h]	Vz [L]
Number of values	9	9	9	9	9	9	9	9	9	9
Minimum	1.02	270	0.3	4.2	1110	4.86	1285	1.33	107	224
25% Percentile	1.2	318	1	4.625	1223	5.1	1348	1.365	128	311
Median	1.39	366	1.5	4.96	1312	5.6	1481	1.5	207	466
75% Percentile	3.175	839	3	7.89	2087	8.235	2177	2.305	242.5	751.5
Maximum	4.17	1101	6	12.8	3386	13.86	3662	2.91	278	1018
Mean	2.094	553.6	2.089	6.327	1673	6.911	1827	1.833	194.7	529.2
Std. Deviation	1.148	303	1.788	3.048	806.8	3.138	829	0.5818	60.87	273.7
Std. Error of Mean	0.3826	101	0.5959	1.016	268.9	1.046	276.3	0.1939	20.29	91.23
Lower 95% CI of mean	1.212	320.6	0.7147	3.983	1053	4.499	1189	1.386	147.9	318.8
Upper 95% CI of mean	2.977	786.5	3.463	8.67	2293	9.323	2464	2.281	241.5	739.6
Coefficient of variation	0.548	0.5474	0.8558	0.4818	0.4822	0.454	0.4538	0.3173	0.3127	0.5172

## Sheet: 330 mg m2 d
	Cmax [µM]	Cmax [ng/mL]	Tmax [h]	AUClast [µM*h]	AUClast [ng/mL*h]	AUCtotal [µM*h]	AUCtotal [ng/mL*h]	t1/2 [h]	Clearance [L/h]	Vz [L]
Number of values	3	3	3	3	3	3	3	3	3	3
Minimum	1.76	464	1.5	7.54	1993	7.94	2098	1.39	105	285
25% Percentile	1.76	464	1.5	7.54	1993	7.94	2098	1.39	105	285
Median	1.83	483	2	8.06	2130	9.74	2574	1.89	126	429
75% Percentile	2.36	624	4	9.49	2508	10.85	2868	3.12	215	568
Maximum	2.36	624	4	9.49	2508	10.85	2868	3.12	215	568
Mean	1.983	523.7	2.5	8.363	2210	9.51	2513	2.133	148.7	427.3
Std. Deviation	0.3281	87.41	1.323	1.01	266.7	1.469	388.6	0.8903	58.4	141.5
Std. Error of Mean	0.1894	50.47	0.7638	0.583	154	0.8479	224.3	0.514	33.72	81.7
Lower 95% CI of mean	1.168	306.5	-0.7862	5.855	1548	5.862	1548	-0.07829	3.598	75.81
Upper 95% CI of mean	2.798	740.8	5.786	10.87	2873	13.16	3479	4.345	293.7	778.9
Coefficient of variation	0.1654	0.1669	0.5292	0.1207	0.1207	0.1544	0.1546	0.4173	0.3928	0.3311

## Sheet: 380 mg m2 d
	Cmax [µM]	Cmax [ng/mL]	Tmax [h]	AUClast [µM*h]	AUClast [ng/mL*h]	AUCtotal [µM*h]	AUCtotal [ng/mL*h]	t1/2 [h]	Clearance [L/h]	Vz [L]
Number of values	2	2	2	2	2
Minimum	3.03	800	4.1	11.3	2991
25% Percentile	3.03	800	4.1	11.3	2991
Median	3.38	892.5	4.3	14.2	3751
75% Percentile	3.73	985	4.5	17.1	4511
Maximum	3.73	985	4.5	17.1	4511
Mean	3.38	892.5	4.3	14.2	3751
Std. Deviation	0.495	130.8	0.2828	4.101	1075
Std. Error of Mean	0.35	92.5	0.2	2.9	760
Lower 95% CI of mean	-1.067	-282.8	1.759	-22.65	-5906
Upper 95% CI of mean	7.827	2068	6.841	51.05	13408
Coefficient of variation	0.1464	0.1466	0.0658	0.2888	0.2865

## Sheet: 430 mg m2 d
	Cmax [µM]	Cmax [ng/mL]	Tmax [h]	AUClast [µM*h]	AUClast [ng/mL*h]	AUCtotal [µM*h]	AUCtotal [ng/mL*h]	t1/2 [h]	Clearance [L/h]	Vz [L]
Number of values	2	2	2	2	2	2	2	2	2	2
Minimum	1.31	346	0.5	5.23	1382	6.84	1808	1	156	225
25% Percentile	1.31	346	0.5	5.23	1382	6.84	1808	1	156	225
Median	1.905	503.5	1	6.39	1689	7.305	1931	2.49	173.5	661
75% Percentile	2.5	661	1.5	7.55	1995	7.77	2054	3.98	191	1097
Maximum	2.5	661	1.5	7.55	1995	7.77	2054	3.98	191	1097
Mean	1.905	503.5	1	6.39	1689	7.305	1931	2.49	173.5	661
Std. Deviation	0.8415	222.7	0.7071	1.64	433.5	0.6576	173.9	2.107	24.75	616.6
Std. Error of Mean	0.595	157.5	0.5	1.16	306.5	0.465	123	1.49	17.5	436
Lower 95% CI of mean	-5.655	-1498	-5.353	-8.349	-2206	1.397	368.1	-16.44	-48.86	-4879
Upper 95% CI of mean	9.465	2505	7.353	21.13	5583	13.21	3494	21.42	395.9	6201
Coefficient of variation	0.4417	0.4424	0.7071	0.2567	0.2567	0.09	0.0901	0.8463	0.1426	0.9328

## Sheet: 480 mg m2 d
	Cmax [µM]	Cmax [ng/mL]	Tmax [h]	AUClast [µM*h]	AUClast [ng/mL*h]	AUCtotal [µM*h]	AUCtotal [ng/mL*h]	t1/2 [h]	Clearance [L/h]	Vz [L]
Number of values	1	1	1	1	1	1	1	1	1	1
Minimum
25% Percentile
Median	4.64	1227	0.5	14.2	3764	14.53	3840	1.23	237	421
75% Percentile
Maximum
Mean	4.64	1227	0.5	14.2	3764	14.53	3840	1.23	237	421
Std. Deviation	0	0	0	0	0	0	0	0	0	0
Std. Error of Mean	0	0	0	0	0	0	0	0	0	0
Lower 95% CI of mean
Upper 95% CI of mean
Coefficient of variation	0	0	0	0	0	0	0	0	0	0

[truncated: 2 more sheets: 530 mg m2 d, 580 mg m2 d]
